# Supplementary material for: Covariance matrix filtering with bootstrapped hierarchies
Source: PLoS One. 2021 Jan 14;16(1):e0245092. doi: 10.1371/journal.pone.0245092 (PMC7808632; doi:10.1371/journal.pone.0245092)
Supplement: S1 File — (ZIP) [file pone.0245092.s002.zip]

Archive with 3 entries (2 files):
- ESM/
- ESM/rebuild_Russell1000_all.R
- ESM/Russell1000_2010-now_alltickers.txt
