# Supplementary material for: Covariance matrix filtering with bootstrapped hierarchies
Source: PLoS One. 2021 Jan 14;16(1):e0245092. doi: 10.1371/journal.pone.0245092 (PMC7808632; doi:10.1371/journal.pone.0245092)
Supplement: S1 File — (ZIP) [file pone.0245092.s002.zip › ESM/rebuild_Russell1000_all.R]

library(data.table)
library(xts)
library(quantmod)

alltickers=readLines("Russell1000_2010-now_alltickers.txt")

dirSave="data/"
dir.create(dirSave,recursive = TRUE)

alldownloads=lapply(alltickers,function(ticker){
#  print(ticker)
  file_out=paste0(dirSave,"/",ticker,".csv.gz")
  if(file.exists(file_out)){
    return(NULL)
  }
  mydata=tryCatch(getSymbols(ticker,auto.assign = FALSE,from="1900-01-01"),error=function(e) {print(paste0(ticker,":error"));NA})
  if(is.na(mydata)){
    return(NULL)
  }
  DT=as.data.table(mydata)
  setnames(DT,c("index","Open","High","Low","Close","Volume","Adjusted"))
  fwrite(DT,file=file_out,row.names = FALSE)
  Sys.sleep(runif(1)*3)
})

files_data=list.files(dirSave,full.names = TRUE)

whats=c("Close","Volume","Adjusted")
for(what in whats){
  print(what)
  alldata=mclapply(files_data,function(myfile){
    print(myfile)
    ticker=sub("\\.csv.gz$","",basename(myfile))
    DT=fread(myfile)
    DTsel=DT[,.(index,get(what))]
    DTsel[,ticker:=ticker]
    return(DTsel)
  },mc.cores=4)
  alldataDT=rbindlist(alldata)
 # browser()
  DTwide=dcast(alldataDT,index~ticker,value.var = "V2")
  fwrite(DTwide,file=paste0("R1000_",what,".csv.gz"),row.names = FALSE)
}
