# Supplementary material for: Covariance matrix filtering with bootstrapped hierarchies
Source: PLoS One. 2021 Jan 14;16(1):e0245092. doi: 10.1371/journal.pone.0245092 (PMC7808632; doi:10.1371/journal.pone.0245092)
Supplement: S1 File — (ZIP) [file pone.0245092.s002.zip › ESM/Russell1000_2010-now_alltickers.txt]

A
AA
AAL
AAN
AAP
AAPL
ABBV
ABC
ABII
ABMD
ABT
ACAD
ACAS
ACC
ACE
ACF
ACGL
ACHC
ACI
ACL
ACM
ACN
ACT
ACV
ADBE
ADI
ADM
ADNT
ADP
ADS
ADSK
ADT
AEE
AEO
AEP
AES
AET
AFG
AFL
AFSI
AGCO
AGIO
AGL
AGN
AGNC
AGO
AGP
AGR
AHL
AIG
AIV
AIZ
AJG
AKAM
AKRX
AKS
AL
ALB
ALEX
ALGN
ALK
ALKS
ALL
ALLE
ALLY
ALNY
ALR
ALSN
ALTR
ALV
ALXN
AMAT
AMB
AMCX
AMD
AME
AMG
AMGN
AMH
AMLN
AMP
AMR
AMSG
AMT
AMTD
AMZN
AN
ANAT
ANDV
ANET
ANF
ANR
ANSS
ANTM
ANV
AOL
AON
AOS
APA
APAM
APC
APD
APH
APKT
APLE
APOL
APTV
APY
AR
ARBA
ARCC
ARCP
ARD
ARE
ARG
ARIA
ARMK
ARNC
ARO
ARRS
ARW
ASB
ASBC
ASH
ASNA
ATH
ATHL
ATHN
ATHR
ATI
ATK
ATLS
ATML
ATO
ATR
ATVI
ATW
AVB
AVGO
AVP
AVT
AVX
AVY
AWAY
AWH
AWI
AWK
AXP
AXS
AXTA
AYE
AYI
AZO
AZPN
BA
BAC
BAH
BAX
BBBY
BBT
BBY
BC
BCR
BDN
BDX
BEAM
BEAV
BEC
BEN
BERY
BEXP
BF-A
BF-B
BF.A
BF.B
BFA
BFAM
BFB
BG
BGC
BGCP
BHF
BHGE
BHI
BIG
BIIB
BIO
BJ
BK
BKC
BKD
BKFS
BKI
BKNG
BKR
BKU
BKW
BLK
BLL
BLUE
BMC
BMR
BMRN
BMS
BMY
BOH
BOKF
BPOP
BPR
BR
BRCD
BRCM
BRE
BRK-B
BRK.B
BRKR
BRO
BRX
BSX
BTU
BUCY
BUFF
BURL
BWA
BWC
BWXT
BXP
BXS
BYI
BYND
C
CA
CAA
CAB
CABO
CACC
CACI
CAG
CAH
CAL
CAM
CAR
CASY
CAT
CAVM
CB
CBE
CBG
CBI
CBL
CBOE
CBRE
CBS
CBSH
CBSO
CBST
CBT
CC
CCE
CCI
CCK
CCL
CCO
CCP
CDAY
CDEV
CDK
CDNS
CDW
CE
CECO
CEDC
CEG
CELG
CEPH
CERN
CETV
CF
CFFN
CFG
CFN
CFR
CFX
CGNX
CHD
CHE
CHH
CHK
CHRW
CHS
CHSI
CHTR
CI
CIE
CIEN
CIM
CINF
CIT
CKH
CL
CLB
CLF
CLGX
CLH
CLI
CLNY
CLR
CLWR
CLX
CMA
CMC
CMCSA
CMCSK
CMD
CME
CMG
CMI
CMP
CMS
CNA
CNC
CNDT
CNH
CNK
CNP
CNQR
CNW
CNX
COF
COG
COH
COHR
COL
COLM
COMM
CONE
COO
COP
COR
COST
COTY
COV
CPA
CPB
CPGX
CPN
CPO
CPRI
CPRT
CPT
CPWR
CR
CRC
CREE
CRI
CRK
CRL
CRM
CRR
CRS
CSAL
CSC
CSCO
CSE
CSGP
CSL
CSRA
CST
CSX
CTAS
CTL
CTLT
CTRX
CTSH
CTV
CTXS
CUBE
CVA
CVC
CVD
CVG
CVH
CVI
CVS
CVX
CW
CWH
CXO
CXP
CXW
CY
CYH
CYN
CYT
CZR
D
DAL
DATA
DBD
DCI
DCT
DD
DDD
DDR
DDS
DE
DECK
DEI
DELL
DF
DFS
DG
DGX
DHI
DHR
DIS
DISCA
DISCK
DISH
DKS
DLB
DLM
DLPH
DLR
DLTR
DNB
DNDN
DNKN
DNOW
DNR
DO
DOCU
DOV
DOW
DOX
DPL
DPS
DPZ
DRC
DRE
DRI
DRQ
DST
DSW
DTE
DTV
DUK
DV
DVA
DVMT
DVN
DWA
DWDP
DXC
DXCM
EA
EAF
EAT
EBAY
ECL
ED
EDMC
EEFT
EFX
EGN
EHC
EIX
EL
ELS
EM
EMC
EMN
EMR
EMS
ENDP
ENH
ENR
EOG
EP
EPAM
EPC
EPE
EPR
EQC
EQH
EQIX
EQR
EQT
EQY
ERIE
ERTS
ES
ESI
ESRT
ESRX
ESS
ESV
ETFC
ETFCD
ETN
ETR
EV
EVHC
EVR
EVRG
EW
EWBC
EXAS
EXC
EXEL
EXH
EXP
EXPD
EXPE
EXR
F
FAF
FANG
FAST
FB
FBHS
FCE-A
FCE.A
FCN
FCNCA
FCS
FCX
FDC
FDML
FDO
FDS
FDX
FE
FEIC
FEYE
FFIV
FHB
FHN
FI
FICO
FII
FIO
FIS
FISV
FIT
FITB
FL
FLIR
FLO
FLR
FLS
FLT
FMC
FNB
FND
FNF
FNFG
FO
FOSL
FOX
FOXA
FRC
FRO
FRT
FRX
FSL
FSLR
FST
FTI
FTNT
FTO
FTR
FTV
FULT
FWLT
FWONA
FWONK
G
GAS
GCI
GD
GDDY
GDI
GDOT
GE
GEF
GEN
GENZ
GES
GGG
GGP
GHC
GHL
GILD
GIS
GLG
GLIBA
GLNG
GLPI
GLW
GM
GMCR
GME
GMT
GNA
GNC
GNTX
GNW
GOOG
GOOGL
GPC
GPK
GPN
GPOR
GPRO
GPS
GR
GRA
GRMN
GRPN
GRUB
GS
GT
GTES
GTI
GWR
GWRE
GWW
GXP
H
HAIN
HAL
HANS
HAR
HAS
HBAN
HBI
HCA
HCBK
HCC
HCN
HCP
HD
HDS
HE
HEI
HEI-A
HEI.A
HES
HEW
HFC
HGSI
HGV
HHC
HI
HIG
HII
HIW
HK
HLF
HLT
HMA
HME
HNT
HNZ
HOC
HOG
HOLX
HON
HOT
HP
HPE
HPP
HPQ
HPT
HRB
HRC
HRL
HRP
HRS
HSC
HSH
HSIC
HSP
HST
HSY
HTA
HTS
HTZ
HUB-B
HUBB
HUM
HUN
HXL
I
IAC
IACI
IART
IBKR
IBM
ICE
ICPT
ICUI
IDC
IDXX
IEX
IFF
IGT
IHS
ILMN
IM
IMA
IMS
INCY
INFA
INFO
INGR
INOV
INT
INTC
INTU
INVH
IONS
IP
IPG
IPGP
IPI
IQV
IR
IRF
IRM
ISCA
ISIL
ISIS
ISRG
IT
ITC
ITRI
ITT
ITW
IVZ
JAH
JAZZ
JBGS
JBHT
JBL
JBLU
JCG
JCI
JCP
JDSU
JEC
JEF
JKHY
JLL
JNJ
JNPR
JNS
JOE
JOY
JOYG
JPM
JUNO
JW-A
JW.A
JWN
K
KAR
KATE
KBH
KBR
KCI
KEX
KEY
KEYS
KFT
KG
KHC
KIM
KING
KLAC
KMB
KMI
KMPR
KMT
KMX
KN
KNX
KO
KORS
KOS
KR
KRC
KRFT
KRO
KSS
KSU
KWK
L
LAMR
LAZ
LB
LBRDA
LBRDK
LBTYA
LC
LCAPA
LDOS
LEA
LEAF
LEAP
LECO
LEG
LEN
LEN-B
LEN.B
LFUS
LGF
LGF-A
LGF-B
LGF.A
LGF.B
LH
LHX
LIFE
LII
LINTA
LKQ
LKQX
LLL
LLTC
LLY
LM
LMCA
LMCK
LMT
LNC
LNCR
LNG
LNKD
LNT
LO
LOGM
LOPE
LOW
LPI
LPLA
LPNT
LPS
LPT
LRCX
LRY
LSI
LSTR
LSTZA
LSXMA
LSXMK
LTD
LUK
LULU
LUV
LVLT
LVNTA
LVS
LW
LXK
LYB
LYFT
LYV
LZ
M
MA
MAA
MAC
MAN
MANH
MAR
MAS
MASI
MAT
MBI
MCD
MCHP
MCK
MCO
MCP
MCRS
MCY
MD
MDC
MDLZ
MDP
MDR
MDRX
MDT
MDU
MDVN
ME
MEE
MET
MFA
MFE
MFS
MGM
MHFI
MHK
MHP
MHS
MI
MIC
MIDD
MIK
MIL
MIR
MJN
MKC
MKL
MKSI
MKTX
MLM
MMC
MMI
MMM
MNK
MNST
MO
MOH
MOLX
MON
MORN
MOS
MOT
MPC
MPW
MPWR
MRC
MRD
MRK
MRO
MRVL
MS
MSCI
MSFT
MSG
MSI
MSM
MTB
MTCH
MTD
MTN
MTW
MU
MUR
MUSA
MWV
MWW
MXB
MXIM
MYGN
MYL
N
NATI
NAV
NAVI
NBIX
NBL
NBR
NCLH
NCR
NDAQ
NDSN
NE
NEE
NEM
NEU
NFG
NFLX
NFX
NHP
NI
NIHD
NKE
NKTR
NLC
NLOK
NLSN
NLY
NNN
NOC
NOV
NOVL
NOW
NRF
NRG
NRZ
NSAM
NSC
NSM
NSR
NST
NTAP
NTNX
NTRS
NTY
NU
NUAN
NUE
NUS
NVDA
NVE
NVLS
NVR
NVT
NWL
NWS
NWSA
NXPI
NYB
NYCB
NYT
NYX
O
OA
OAS
OB
OC
OCN
OCR
ODFL
ODP
OFC
OGE
OHI
OI
OII
OIS
OKE
OKTA
OLED
OLN
OMC
OMF
ON
ONNN
ONXX
OPK
ORA
ORCL
ORI
ORLY
OSK
OUT
OXY
OZK
OZRK
P
PACW
PAG
PAH
PANW
PAY
PAYC
PAYX
PB
PBCT
PBF
PBI
PBYI
PCAR
PCG
PCL
PCLN
PCP
PCS
PCYC
PDCO
PDE
PDM
PE
PEG
PEGA
PEN
PENN
PEP
PETM
PF
PFE
PFG
PFPT
PG
PGN
PGR
PGRE
PH
PHM
PII
PINC
PK
PKG
PKI
PL
PLCM
PLD
PLL
PM
PMCS
PNC
PNFP
PNR
PNRA
PNW
PNY
PODD
POM
POOL
POST
PPC
PPDI
PPG
PPL
PPO
PPS
PRA
PRAH
PRE
PRGO
PRU
PS
PSA
PSTG
PSX
PTC
PTEN
PTV
PVH
PWR
PX
PXD
PXP
PYPL
Q
QCOM
QCOR
QEP
QGEN
QLGC
QRTEA
QRVO
QVCA
R
RAD
RAH
RAI
RAX
RBC
RCL
RCPT
RDC
RE
REG
REGN
RES
RF
RGA
RGC
RGLD
RHI
RHT
RICE
RIG
RJF
RKT
RL
RLGY
RMBS
RMD
RNG
RNR
ROC
ROK
ROL
ROP
ROST
ROVI
RP
RPAI
RPM
RRC
RRD
RRI
RS
RSG
RSH
RSPP
RTN
RVBD
RYN
S
SABR
SAGE
SAI
SATS
SAVE
SBAC
SBH
SBNY
SBUX
SC
SCCO
SCG
SCHN
SCHW
SCI
SCTY
SD
SDRL
SE
SEAS
SEB
SEE
SEIC
SERV
SFD
SFG
SFM
SGEN
SHAW
SHLD
SHW
SIAL
SIG
SII
SIRI
SIRO
SITC
SIVB
SIX
SJM
SKT
SKX
SLAB
SLB
SLE
SLG
SLGN
SLH
SLM
SLXP
SM
SMG
SNA
SNDK
SNDR
SNH
SNI
SNPS
SNV
SO
SOA
SON
SPB
SPG
SPGI
SPLK
SPLS
SPN
SPR
SPW
SPWR
SPWRA
SQ
SRC
SRCL
SRE
SRPT
SSNC
SSS
SSYS
ST
STAY
STE
STI
STJ
STL
STLD
STOR
STR
STRA
STRZA
STT
STWD
STX
STZ
SUG
SUI
SUN
SUNE
SVU
SWCH
SWI
SWK
SWKS
SWN
SWY
SXCI
SY
SYA
SYF
SYK
SYMC
SYY
T
TAHO
TAP
TCB
TCBI
TCF
TCO
TDC
TDG
TDS
TDW
TDY
TE
TEAM
TECD
TECH
TEG
TER
TERP
TEX
TFC
TFM
TFSL
TFX
TGI
TGNA
TGT
THC
THG
THO
THOR
THRX
THS
TIBX
Ticker
TIE
TIF
TIN
TJX
TK
TKR
TLAB
TLCR
TMHC
TMK
TMO
TMUS
TNB
TOL
TPR
TPX
TRCO
TRGP
TRH
TRI
TRIP
TRMB
TRN
TROW
TRU
TRV
TRW
TSCO
TSLA
TSN
TSO
TSRO
TSS
TTC
TTWO
TUP
TW
TWC
TWLO
TWO
TWOU
TWTC
TWTR
TWX
TXN
TXT
TYC
TYL
UA
UA-C
UAA
UAL
UAUA
UBER
UBNT
UDR
UFS
UGI
UHAL
UHS
ULTA
ULTI
UMPQ
UNH
UNIT
UNM
UNP
UNT
UNVR
UPL
UPS
URBN
URI
URS
USB
USFD
USG
USM
UTHR
UTIW
UTR
UTX
V
VAL
VAR
VC
VEEV
VER
VFC
VIA
VIA-B
VIAB
VICI
VIRT
VLO
VLY
VMC
VMED
VMI
VMW
VNO
VNTV
VOYA
VPRT
VR
VRSK
VRSN
VRTX
VRUS
VRX
VSEA
VSH
VSM
VST
VSTO
VTR
VVC
VVV
VWR
VZ
W
WAB
WAFD
WAG
WAL
WAT
WBA
WBC
WBMD
WBS
WBT
WCC
WCG
WCN
WCRX
WDAY
WDC
WDR
WEC
WELL
WEN
WEX
WFC
WFM
WFMI
WFR
WFSL
WFT
WH
WHR
WIN
WL
WLK
WLL
WLP
WLT
WLTW
WM
WMB
WMS
WMT
WOOF
WP
WPC
WPG
WPI
WPO
WPX
WR
WRB
WRI
WRK
WSC
WSM
WSO
WST
WTFC
WTM
WTR
WTW
WU
WWAV
WY
WYN
WYND
WYNN
X
XCO
XEC
XEL
XL
XLNX
XLS
XOG
XOM
XON
XPO
XRAY
XRX
XYL
Y
YELP
YHOO
YUM
YUMC
Z
ZAYO
ZBH
ZBRA
ZEN
ZG
ZION
ZMH
ZNGA
ZTS
ZU
